# Supplementary material for: Excellent Performances of Composite Polymer Electrolytes with Porous Vinyl-Functionalized SiO2 Nanoparticles for Lithium Metal Batteries
Source: Polymers (Basel). 2021 Jul 27;13(15):2468. doi: 10.3390/polym13152468 (PMC8347765; doi:10.3390/polym13152468)
Supplement: Supplementary file 1 [file polymers-13-02468-s001.zip]

Archive with 1 entries (1 files):
- polymers-1314611-supplementary.pdf
